# Supplementary material for: Prophage induction drives soybean rhizobacterial community differentiation and nutrient cycling benefiting root development
Source: ISME Commun. 2025 Nov 6;5(1):ycaf203. doi: 10.1093/ismeco/ycaf203 (PMC12645843; doi:10.1093/ismeco/ycaf203)
Supplement: Data_S1_ycaf203 [file data_s1_ycaf203.xlsx]

## Sheet: Data S1
Data S1 The KEGG ID and KEGG module of Auxiliary metabolic gene (AMG) from viral clusters
AMG	Gene_id	Module	Cluster_id
gene1	K01494	Pyrimidine deoxyribonuleotide biosynthesis, CDP/CTP => dCDP/dCTP,dTDP/dTTP	cluster458
gene2	K00558	Methionine degradation	cluster119
gene3	K00558	Methionine degradation	cluster62
gene4	K00558	Methionine degradation	cluster5193
gene5	K00558	Methionine degradation	cluster5193
gene6	K00558	Methionine degradation	cluster62
gene7	K00558	Methionine degradation	cluster5282
gene8	K00558	Methionine degradation	cluster952
gene9	K00558	Methionine degradation	cluster1727
gene10	K00558	Methionine degradation	cluster159
gene11	K00526	Pyrimidine deoxyribonuleotide biosynthesis, CDP/CTP => dCDP/dCTP,dTDP/dTTP	cluster3225
gene12	K00558	Methionine degradation	cluster3225
gene13	K00558	Methionine degradation	cluster952
gene14	K00558	Methionine degradation	cluster119
gene15	K00558	Methionine degradation	cluster119
gene16	K00558	Methionine degradation	cluster952
gene17	K00558	Methionine degradation	cluster6242
gene18	K00558	Methionine degradation	cluster119
gene19	K00558	Methionine degradation	cluster1727
gene20	K00558	Methionine degradation	cluster5193
gene21	K00558	Methionine degradation	cluster5193
gene22	K00558	Methionine degradation	cluster159
gene23	K00558	Methionine degradation	cluster119
gene24	M11	A metallo-endopeptidase, gametolysin	cluster3451
gene25	M11	A metallo-endopeptidase, gametolysin	cluster144
gene26	GT2	GlycosylTransferases	cluster1173
gene27	K00558	Methionine degradation	cluster3236
gene28	K00558	Methionine degradation	cluster1276
gene29	PL7	Polysaccharide Lyases	cluster1554
gene30	K00558	Methionine degradation	cluster3952
gene31	K01520	Pyrimidine deoxyribonuleotide biosynthesis, CDP/CTP => dCDP/dCTP,dTDP/dTTP	cluster2761
gene32	K01520	Pyrimidine deoxyribonuleotide biosynthesis, CDP/CTP => dCDP/dCTP,dTDP/dTTP	cluster43
gene33	K00558	Methionine degradation	cluster5332
gene34	K00558	Methionine degradation	cluster3182
gene35	PL7	Polysaccharide Lyases	cluster461
gene36	K00558	Methionine degradation	cluster119
gene37	K00558	Methionine degradation	cluster3043
gene38	K00558	Methionine degradation	cluster159
gene39	K01520	Pyrimidine deoxyribonuleotide biosynthesis, CDP/CTP => dCDP/dCTP,dTDP/dTTP	cluster1968
gene40	K01520	Pyrimidine deoxyribonuleotide biosynthesis, CDP/CTP => dCDP/dCTP,dTDP/dTTP	cluster43
gene41	K01520	Pyrimidine deoxyribonuleotide biosynthesis, CDP/CTP => dCDP/dCTP,dTDP/dTTP	cluster43
gene42	K00558	Methionine degradation	cluster5332
gene43	K00558	Methionine degradation	cluster4528
gene44	K03841	Gluconeogenesis, oxaloacetate => fructose-6P	cluster136
gene45	K03841	Reductive pentose phosphate cycle (Calvin cycle)	cluster136
gene46	K03841	Reductive pentose phosphate cycle, glyceraldehyde-3P => ribulose-5P	cluster136
gene47	PL7	Polysaccharide Lyases	cluster7696
gene48	K01520	Pyrimidine deoxyribonuleotide biosynthesis, CDP/CTP => dCDP/dCTP,dTDP/dTTP	cluster2761
gene49	K02970	Ribosome, bacteria	cluster64
gene50	U69	Self-processing peptidases	cluster1102
gene51	K00558	Methionine degradation	cluster3952
gene52	K01520	Pyrimidine deoxyribonuleotide biosynthesis, CDP/CTP => dCDP/dCTP,dTDP/dTTP	cluster43
gene53	K00558	Methionine degradation	cluster5332
gene54	K00558	Methionine degradation	cluster1430
gene55	K00558	Methionine degradation	cluster1430
gene56	C82A	Hydrolase (and transfer) bacterial cell wall peptides	cluster2057
gene57	GT2	GlycosylTransferases	cluster42
gene58	K00558	Methionine degradation	cluster507
gene59	K00558	Methionine degradation	cluster237
gene60	C82A	Hydrolase (and transfer) bacterial cell wall peptides	cluster2057
gene61	K00558	Methionine degradation	cluster3698
gene62	K00558	Methionine degradation	cluster507
gene63	K00558	Methionine degradation	cluster444
gene64	K00525	Pyrimidine deoxyribonuleotide biosynthesis, CDP/CTP => dCDP/dCTP,dTDP/dTTP	cluster151
gene65	K00558	Methionine degradation	cluster119
gene66	K00525	Pyrimidine deoxyribonuleotide biosynthesis, CDP/CTP => dCDP/dCTP,dTDP/dTTP	cluster151
gene67	U69	Self-processing peptidases	cluster518
gene68	K02935	Ribosome, bacteria	cluster3106
gene69	K02935	Ribosome, bacteria	cluster3106
gene70	K02935	Ribosome, bacteria	cluster42
gene71	K00560	Pyrimidine deoxyribonuleotide biosynthesis, CDP/CTP => dCDP/dCTP,dTDP/dTTP	cluster251
gene72	M11	A metallo-endopeptidase, gametolysin	cluster2785
gene73	K00525	Pyrimidine deoxyribonuleotide biosynthesis, CDP/CTP => dCDP/dCTP,dTDP/dTTP	cluster20362
gene74	K00525	Pyrimidine deoxyribonuleotide biosynthesis, CDP/CTP => dCDP/dCTP,dTDP/dTTP	cluster151
gene75	K00558	Methionine degradation	cluster1023
gene76	K02902	Ribosome, bacteria	cluster4901
gene77	K01494	Pyrimidine deoxyribonuleotide biosynthesis, CDP/CTP => dCDP/dCTP,dTDP/dTTP	cluster458
gene78	K00560	Pyrimidine deoxyribonuleotide biosynthesis, CDP/CTP => dCDP/dCTP,dTDP/dTTP	cluster251
gene79	K02935	Ribosome, bacteria	cluster900
gene80	K00558	Methionine degradation	cluster119
gene81	K01885	Siroheme biosynthesis, glutamate => siroheme	cluster1002
gene82	K00558	Methionine degradation	cluster932
gene83	K00525	Pyrimidine deoxyribonuleotide biosynthesis, CDP/CTP => dCDP/dCTP,dTDP/dTTP	cluster1304
gene84	K00558	Methionine degradation	cluster704
gene85	K00558	Methionine degradation	cluster5454
gene86	M74	Murein endopeptidase MepA	cluster1362
gene87	M74	Murein endopeptidase MepA	cluster1362
gene88	M11	A metallo-endopeptidase, gametolysin	cluster2785
gene89	K01885	Siroheme biosynthesis, glutamate => siroheme	cluster1002
gene90	K00525	Pyrimidine deoxyribonuleotide biosynthesis, CDP/CTP => dCDP/dCTP,dTDP/dTTP	cluster151
gene91	K01494	Pyrimidine deoxyribonuleotide biosynthesis, CDP/CTP => dCDP/dCTP,dTDP/dTTP	cluster1404
gene92	K01494	Pyrimidine deoxyribonuleotide biosynthesis, CDP/CTP => dCDP/dCTP,dTDP/dTTP	cluster1404
gene93	K00558	Methionine degradation	cluster1430
gene94	K00558	Methionine degradation	cluster1287
gene95	M11	A metallo-endopeptidase, gametolysin	cluster174
gene96	GH43	Glycoside Hydrolases	cluster126
gene97	K00558	Methionine degradation	cluster1430
gene98	K00558	Methionine degradation	cluster237
gene99	K00558	Methionine degradation	cluster119
gene100	K01494	Pyrimidine deoxyribonuleotide biosynthesis, CDP/CTP => dCDP/dCTP,dTDP/dTTP	cluster1404
gene101	K00558	Methionine degradation	cluster3856
gene102	U69	Self-processing peptidases	cluster518
gene103	K00558	Methionine degradation	cluster3856
gene104	K00525	Pyrimidine deoxyribonuleotide biosynthesis, CDP/CTP => dCDP/dCTP,dTDP/dTTP	cluster151
gene105	K01494	Pyrimidine deoxyribonuleotide biosynthesis, CDP/CTP => dCDP/dCTP,dTDP/dTTP	cluster846
gene106	K01494	Pyrimidine deoxyribonuleotide biosynthesis, CDP/CTP => dCDP/dCTP,dTDP/dTTP	cluster846
gene107	M11	A metallo-endopeptidase, gametolysin	cluster174
gene108	K00558	Methionine degradation	cluster159
gene109	K00558	Methionine degradation	cluster778
gene110	K00558	Methionine degradation	cluster1036
gene111	GT2	GlycosylTransferases	cluster970
gene112	K00558	Methionine degradation	cluster778
gene113	K01885	Siroheme biosynthesis, glutamate => siroheme	cluster1002
gene114	M11	A metallo-endopeptidase, gametolysin	cluster2785
gene115	K01494	Pyrimidine deoxyribonuleotide biosynthesis, CDP/CTP => dCDP/dCTP,dTDP/dTTP	cluster846
gene116	M11	A metallo-endopeptidase, gametolysin	cluster2785
gene117	M11	A metallo-endopeptidase, gametolysin	cluster2785
gene118	K00527	Pyrimidine deoxyribonuleotide biosynthesis, CDP/CTP => dCDP/dCTP,dTDP/dTTP	cluster2666
gene119	M74	Murein endopeptidase MepA	cluster1362
gene120	K00558	Methionine degradation	cluster1036
gene121	K00558	Methionine degradation	cluster3856
gene122	K00558	Methionine degradation	cluster932
gene123	K00558	Methionine degradation	cluster778
gene124	K00525	Pyrimidine deoxyribonuleotide biosynthesis, CDP/CTP => dCDP/dCTP,dTDP/dTTP	cluster1304
gene125	K00558	Methionine degradation	cluster3698
gene126	K01494	Pyrimidine deoxyribonuleotide biosynthesis, CDP/CTP => dCDP/dCTP,dTDP/dTTP	cluster1404
gene127	K01494	Pyrimidine deoxyribonuleotide biosynthesis, CDP/CTP => dCDP/dCTP,dTDP/dTTP	cluster1404
gene128	K00527	Pyrimidine deoxyribonuleotide biosynthesis, CDP/CTP => dCDP/dCTP,dTDP/dTTP	cluster2666
gene129	M11	A metallo-endopeptidase, gametolysin	cluster174
gene130	K00558	Methionine degradation	cluster3545
gene131	GT2	GlycosylTransferases	cluster317
gene132	K00525	Pyrimidine deoxyribonuleotide biosynthesis, CDP/CTP => dCDP/dCTP,dTDP/dTTP	cluster1037
gene133	K00558	Methionine degradation	cluster5616
gene134	K00558	Methionine degradation	cluster873
gene135	K00558	Methionine degradation	cluster1322
gene136	M11	A metallo-endopeptidase, gametolysin	cluster624
gene137	K00558	Methionine degradation	cluster966
gene138	K01494	Pyrimidine deoxyribonuleotide biosynthesis, CDP/CTP => dCDP/dCTP,dTDP/dTTP	cluster5589
gene139	K00525	Pyrimidine deoxyribonuleotide biosynthesis, CDP/CTP => dCDP/dCTP,dTDP/dTTP	cluster3512
gene140	K00558	Methionine degradation	cluster873
gene141	K00558	Methionine degradation	cluster8003
gene142	M11	A metallo-endopeptidase, gametolysin	cluster436
gene143	K00558	Methionine degradation	cluster966
gene144	K00525	Pyrimidine deoxyribonuleotide biosynthesis, CDP/CTP => dCDP/dCTP,dTDP/dTTP	cluster3512
gene145	K00558	Methionine degradation	cluster8101
gene146	K00560	Pyrimidine deoxyribonuleotide biosynthesis, CDP/CTP => dCDP/dCTP,dTDP/dTTP	cluster5003
gene147	K00560	Pyrimidine deoxyribonuleotide biosynthesis, CDP/CTP => dCDP/dCTP,dTDP/dTTP	cluster1776
gene148	K01494	Pyrimidine deoxyribonuleotide biosynthesis, CDP/CTP => dCDP/dCTP,dTDP/dTTP	cluster2130
gene149	K01494	Pyrimidine deoxyribonuleotide biosynthesis, CDP/CTP => dCDP/dCTP,dTDP/dTTP	cluster2130
gene150	K01494	Pyrimidine deoxyribonuleotide biosynthesis, CDP/CTP => dCDP/dCTP,dTDP/dTTP	cluster458
gene151	K00558	Methionine degradation	cluster5558
gene152	K00558	Methionine degradation	cluster5558
gene153	GT2	GlycosylTransferases	cluster317
gene154	K01494	Pyrimidine deoxyribonuleotide biosynthesis, CDP/CTP => dCDP/dCTP,dTDP/dTTP	cluster4857
gene155	K01494	Pyrimidine deoxyribonuleotide biosynthesis, CDP/CTP => dCDP/dCTP,dTDP/dTTP	cluster4857
gene156	K00558	Methionine degradation	cluster8003
gene157	K00525	Pyrimidine deoxyribonuleotide biosynthesis, CDP/CTP => dCDP/dCTP,dTDP/dTTP	cluster1037
gene158	K00558	Methionine degradation	cluster264
gene159	K00558	Methionine degradation	cluster3037
gene160	K00525	Pyrimidine deoxyribonuleotide biosynthesis, CDP/CTP => dCDP/dCTP,dTDP/dTTP	cluster1798
gene161	U69	Self-processing peptidases	cluster1370
gene162	K00558	Methionine degradation	cluster5337
gene163	K01494	Pyrimidine deoxyribonuleotide biosynthesis, CDP/CTP => dCDP/dCTP,dTDP/dTTP	cluster1404
gene164	PL1	Polysaccharide Lyases	cluster2206
gene165	PL1	Polysaccharide Lyases	cluster2206
gene166	K01494	Pyrimidine deoxyribonuleotide biosynthesis, CDP/CTP => dCDP/dCTP,dTDP/dTTP	cluster2122
gene167	K00558	Methionine degradation	cluster5616
gene168	K00558	Methionine degradation	cluster1322
gene169	K01494	Pyrimidine deoxyribonuleotide biosynthesis, CDP/CTP => dCDP/dCTP,dTDP/dTTP	cluster4857
gene170	K01494	Pyrimidine deoxyribonuleotide biosynthesis, CDP/CTP => dCDP/dCTP,dTDP/dTTP	cluster4857
gene171	K00558	Methionine degradation	cluster5337
gene172	K01494	Pyrimidine deoxyribonuleotide biosynthesis, CDP/CTP => dCDP/dCTP,dTDP/dTTP	cluster6646
gene173	K00560	Pyrimidine deoxyribonuleotide biosynthesis, CDP/CTP => dCDP/dCTP,dTDP/dTTP	cluster4552
gene174	U69	Self-processing peptidases	cluster1370
gene175	K00558	Methionine degradation	cluster3037
gene176	K00558	Methionine degradation	cluster1174
gene177	K00558	Methionine degradation	cluster873
gene178	K00525	Pyrimidine deoxyribonuleotide biosynthesis, CDP/CTP => dCDP/dCTP,dTDP/dTTP	cluster1798
gene179	K00560	Pyrimidine deoxyribonuleotide biosynthesis, CDP/CTP => dCDP/dCTP,dTDP/dTTP	cluster3847
gene180	GT2	GlycosylTransferases	cluster317
gene181	K00558	Methionine degradation	cluster966
gene182	K00558	Methionine degradation	cluster966
gene183	U69	Self-processing peptidases	cluster8255
gene184	K00558	Methionine degradation	cluster1386
gene185	GT2	GlycosylTransferases	cluster1791
gene186	K01494	Pyrimidine deoxyribonuleotide biosynthesis, CDP/CTP => dCDP/dCTP,dTDP/dTTP	cluster458
gene187	K00525	Pyrimidine deoxyribonuleotide biosynthesis, CDP/CTP => dCDP/dCTP,dTDP/dTTP	cluster1798
gene188	K01494	Pyrimidine deoxyribonuleotide biosynthesis, CDP/CTP => dCDP/dCTP,dTDP/dTTP	cluster458
gene189	K01494	Pyrimidine deoxyribonuleotide biosynthesis, CDP/CTP => dCDP/dCTP,dTDP/dTTP	cluster1156
gene190	K00560	Pyrimidine deoxyribonuleotide biosynthesis, CDP/CTP => dCDP/dCTP,dTDP/dTTP	cluster5003
gene191	U69	Self-processing peptidases	cluster1370
gene192	K01494	Pyrimidine deoxyribonuleotide biosynthesis, CDP/CTP => dCDP/dCTP,dTDP/dTTP	cluster6646
gene193	K01494	Pyrimidine deoxyribonuleotide biosynthesis, CDP/CTP => dCDP/dCTP,dTDP/dTTP	cluster6646
gene194	K00558	Methionine degradation	cluster62
gene195	K00560	Pyrimidine deoxyribonuleotide biosynthesis, CDP/CTP => dCDP/dCTP,dTDP/dTTP	cluster1776
gene196	K01494	Pyrimidine deoxyribonuleotide biosynthesis, CDP/CTP => dCDP/dCTP,dTDP/dTTP	cluster6646
gene197	K01494	Pyrimidine deoxyribonuleotide biosynthesis, CDP/CTP => dCDP/dCTP,dTDP/dTTP	cluster6646
gene198	K01640	Leucine degradation, leucine => acetoacetate + acetyl-CoA	cluster18989
gene199	K01992	ABC-2 type transport system	cluster19573
gene200	K02004	Putative ABC transport system	cluster366
gene201	K02003	Putative ABC transport system	cluster366
gene202	GT2	GlycosylTransferases	cluster48
gene203	K02911	Ribosome, bacteria	cluster48
gene204	K01494	Pyrimidine deoxyribonuleotide biosynthesis, CDP/CTP => dCDP/dCTP,dTDP/dTTP	cluster458
gene205	GH16	Glycoside Hydrolases	cluster2
gene206	K02935	Ribosome, bacteria	cluster42
gene207	K00525	Pyrimidine deoxyribonuleotide biosynthesis, CDP/CTP => dCDP/dCTP,dTDP/dTTP	cluster151
gene208	K05606	Propanoyl-CoA metabolism, propanoyl-CoA => succinyl-CoA	cluster19635
gene209	K05606	Hydroxypropionate-hydroxybutylate cycle	cluster19635
gene210	M11	A metallo-endopeptidase, gametolysin	cluster174
gene211	M74	Murein endopeptidase MepA	cluster1362
gene212	K00558	Methionine degradation	cluster62
gene213	K00826	Valine/isoleucine biosynthesis, pyruvate => valine / 2-oxobutanoate => isoleucine	cluster19481
gene214	K00826	Leucine degradation, leucine => acetoacetate + acetyl-CoA	cluster19481
gene215	K00826	Isoleucine biosynthesis, threonine => 2-oxobutanoate => isoleucine	cluster19481
gene216	K00134	Glycolysis (Embden-Meyerhof pathway), glucose => pyruvate	cluster20016
gene217	K00134	Glycolysis, core module involving three-carbon compounds	cluster20016
gene218	K00134	Gluconeogenesis, oxaloacetate => fructose-6P	cluster20016
gene219	K00134	Semi-phosphorylative Entner-Doudoroff pathway, gluconate => glycerate-3P	cluster20016
gene220	K00134	D-galactonate degradation, De Ley-Doudoroff pathway, D-galactonate => glycerate-3P	cluster20016
gene221	K00134	Reductive pentose phosphate cycle (Calvin cycle)	cluster20016
gene222	K00134	Reductive pentose phosphate cycle, ribulose-5P => glyceraldehyde-3P	cluster20016
gene223	K00525	Pyrimidine deoxyribonuleotide biosynthesis, CDP/CTP => dCDP/dCTP,dTDP/dTTP	cluster3897
gene224	K00558	Methionine degradation	cluster4130
gene225	K01494	Pyrimidine deoxyribonuleotide biosynthesis, CDP/CTP => dCDP/dCTP,dTDP/dTTP	cluster458
gene226	K00558	Methionine degradation	cluster952
gene227	K00943	Pyrimidine deoxyribonuleotide biosynthesis, CDP/CTP => dCDP/dCTP,dTDP/dTTP	cluster20495
gene228	K01494	Pyrimidine deoxyribonuleotide biosynthesis, CDP/CTP => dCDP/dCTP,dTDP/dTTP	cluster20495
gene229	K00558	Methionine degradation	cluster4951
gene230	K00558	Methionine degradation	cluster119
gene231	K00558	Methionine degradation	cluster1727
gene232	K00558	Methionine degradation	cluster2881
gene233	S51	Exopeptidases that hydrolyse alpha-aspartyl bonds	cluster3098
gene234	K00558	Methionine degradation	cluster159
gene235	K00558	Methionine degradation	cluster3182
gene236	K00558	Methionine degradation	cluster3236
gene237	K01520	Pyrimidine deoxyribonuleotide biosynthesis, CDP/CTP => dCDP/dCTP,dTDP/dTTP	cluster2761
gene238	GH5	Glycoside Hydrolases	cluster3516
gene239	M11	A metallo-endopeptidase, gametolysin	cluster3451
gene240	M11	A metallo-endopeptidase, gametolysin	cluster144
gene241	K00558	Methionine degradation	cluster159
gene242	K00558	Methionine degradation	cluster3952
gene243	K01494	Pyrimidine deoxyribonuleotide biosynthesis, CDP/CTP => dCDP/dCTP,dTDP/dTTP	cluster5727
gene244	PL7	Polysaccharide Lyases	cluster7696
gene245	PL7	Polysaccharide Lyases	cluster1554
gene246	K01520	Pyrimidine deoxyribonuleotide biosynthesis, CDP/CTP => dCDP/dCTP,dTDP/dTTP	cluster1968
gene247	GT2	GlycosylTransferases	cluster1173
gene248	PL7	Polysaccharide Lyases	cluster461
gene249	K01784	Nucleotide sugar biosynthesis, eukaryotes	cluster486
gene250	K01784	Galactose degradation, Leloir pathway, galactose => alpha-D-glucose-1P	cluster486
gene251	K01784	Galactose metabolism	cluster486
gene252	K00558	Methionine degradation	cluster3043
gene253	K00558	Methionine degradation	cluster507
gene254	K00558	Methionine degradation	cluster3545
gene255	K00558	Methionine degradation	cluster159
gene256	GT2	GlycosylTransferases	cluster42
gene257	K00558	Methionine degradation	cluster1430
gene258	K00558	Methionine degradation	cluster623
gene259	K01494	Pyrimidine deoxyribonuleotide biosynthesis, CDP/CTP => dCDP/dCTP,dTDP/dTTP	cluster458
gene260	K01494	Pyrimidine deoxyribonuleotide biosynthesis, CDP/CTP => dCDP/dCTP,dTDP/dTTP	cluster1404
gene261	K00527	Pyrimidine deoxyribonuleotide biosynthesis, CDP/CTP => dCDP/dCTP,dTDP/dTTP	cluster2666
gene262	GH43	Glycoside Hydrolases	cluster126
gene263	K00558	Methionine degradation	cluster704
gene264	K00558	Methionine degradation	cluster704
gene265	K00558	Methionine degradation	cluster743
gene266	K00558	Methionine degradation	cluster3856
gene267	K01520	Pyrimidine deoxyribonuleotide biosynthesis, CDP/CTP => dCDP/dCTP,dTDP/dTTP	cluster5716
gene268	K00525	Pyrimidine deoxyribonuleotide biosynthesis, CDP/CTP => dCDP/dCTP,dTDP/dTTP	cluster151
gene269	K09883	Cobalamin biosynthesis, precorrin2 => cobinamide	cluster20438
gene270	K02935	Ribosome, bacteria	cluster900
gene271	GT2	GlycosylTransferases	cluster42
gene272	K00558	Methionine degradation	cluster932
gene273	M11	A metallo-endopeptidase, gametolysin	cluster174
gene274	K01520	Pyrimidine deoxyribonuleotide biosynthesis, CDP/CTP => dCDP/dCTP,dTDP/dTTP	cluster8322
gene275	K00558	Methionine degradation	cluster1030
gene276	K00558	Methionine degradation	cluster1036
gene277	K00525	Pyrimidine deoxyribonuleotide biosynthesis, CDP/CTP => dCDP/dCTP,dTDP/dTTP	cluster1304
gene278	K01520	Pyrimidine deoxyribonuleotide biosynthesis, CDP/CTP => dCDP/dCTP,dTDP/dTTP	cluster1330
gene279	K00558	Methionine degradation	cluster237
gene280	K00560	Pyrimidine deoxyribonuleotide biosynthesis, CDP/CTP => dCDP/dCTP,dTDP/dTTP	cluster251
gene281	K00558	Methionine degradation	cluster778
gene282	PL7	Polysaccharide Lyases	cluster1992
gene283	M74	Murein endopeptidase MepA	cluster1362
gene284	GT2	GlycosylTransferases	cluster369
gene285	K00558	Methionine degradation	cluster875
gene286	K00558	Methionine degradation	cluster2309
gene287	K02935	Ribosome, bacteria	cluster42
gene288	K00558	Methionine degradation	cluster2646
gene289	M11	A metallo-endopeptidase, gametolysin	cluster2785
gene290	K00558	Methionine degradation	cluster966
gene291	K00558	Methionine degradation	cluster5558
gene292	K01494	Pyrimidine deoxyribonuleotide biosynthesis, CDP/CTP => dCDP/dCTP,dTDP/dTTP	cluster5589
gene293	K00525	Pyrimidine deoxyribonuleotide biosynthesis, CDP/CTP => dCDP/dCTP,dTDP/dTTP	cluster1037
gene294	K00560	Pyrimidine deoxyribonuleotide biosynthesis, CDP/CTP => dCDP/dCTP,dTDP/dTTP	cluster1052
gene295	K01494	Pyrimidine deoxyribonuleotide biosynthesis, CDP/CTP => dCDP/dCTP,dTDP/dTTP	cluster6241
gene296	K01494	Pyrimidine deoxyribonuleotide biosynthesis, CDP/CTP => dCDP/dCTP,dTDP/dTTP	cluster6646
gene297	K00558	Methionine degradation	cluster5337
gene298	K00558	Methionine degradation	cluster6805
gene299	K00558	Methionine degradation	cluster5356
gene300	K01494	Pyrimidine deoxyribonuleotide biosynthesis, CDP/CTP => dCDP/dCTP,dTDP/dTTP	cluster1156
gene301	K00558	Methionine degradation	cluster1174
gene302	K01494	Pyrimidine deoxyribonuleotide biosynthesis, CDP/CTP => dCDP/dCTP,dTDP/dTTP	cluster5727
gene303	K00558	Methionine degradation	cluster1199
gene304	K00558	Methionine degradation	cluster8165
gene305	K00558	Methionine degradation	cluster1322
gene306	K00558	Methionine degradation	cluster8101
gene307	U69	Self-processing peptidases	cluster1370
gene308	K00560	Pyrimidine deoxyribonuleotide biosynthesis, CDP/CTP => dCDP/dCTP,dTDP/dTTP	cluster1433
gene309	K00558	Methionine degradation	cluster1613
gene310	GT2	GlycosylTransferases	cluster317
gene311	K00560	Pyrimidine deoxyribonuleotide biosynthesis, CDP/CTP => dCDP/dCTP,dTDP/dTTP	cluster1776
gene312	GT2	GlycosylTransferases	cluster1791
gene313	K00525	Pyrimidine deoxyribonuleotide biosynthesis, CDP/CTP => dCDP/dCTP,dTDP/dTTP	cluster1798
gene314	M11	A metallo-endopeptidase, gametolysin	cluster436
gene315	K01494	Pyrimidine deoxyribonuleotide biosynthesis, CDP/CTP => dCDP/dCTP,dTDP/dTTP	cluster458
gene316	U69	Self-processing peptidases	cluster3044
gene317	K00558	Methionine degradation	cluster62
gene318	K01494	Pyrimidine deoxyribonuleotide biosynthesis, CDP/CTP => dCDP/dCTP,dTDP/dTTP	cluster3096
gene319	K00558	Methionine degradation	cluster568
gene320	K00558	Methionine degradation	cluster264
gene321	PL7	Polysaccharide Lyases	cluster461
gene322	K01494	Pyrimidine deoxyribonuleotide biosynthesis, CDP/CTP => dCDP/dCTP,dTDP/dTTP	cluster621
gene323	M11	A metallo-endopeptidase, gametolysin	cluster624
gene324	PL1	Polysaccharide Lyases	cluster2206
gene325	PL1	Polysaccharide Lyases	cluster2206
gene326	K00558	Methionine degradation	cluster4613
gene327	K00558	Methionine degradation	cluster925
gene328	GT2	GlycosylTransferases	cluster42
