# Supplementary material for: Prophage induction drives soybean rhizobacterial community differentiation and nutrient cycling benefiting root development
Source: ISME Commun. 2025 Nov 6;5(1):ycaf203. doi: 10.1093/ismeco/ycaf203 (PMC12645843; doi:10.1093/ismeco/ycaf203)
Supplement: Data_S2_ycaf203 [file data_s2_ycaf203.xlsx]

## Sheet: Data S2
Data S2 The mean of relative abundances and statistical significance of differentially abundant taxa between treatments at phylum-level
	Mean of relative abundances (%)					Statistical significance
Treatment	7d	14d	21d	28d	35d	7d	14d	21d	28d	35d	Phylum
BCtrl	46.0185	36.0153	35.4597	41.5978	34.6053	a	a	a	a	b	Pseudomonadota
BPrIn	42.9138	41.5642	45.2785	37.9205	42.408	a	a	a	a	a	Pseudomonadota
RCtrl	40.3331	36.4701	36.8073	42.1088	38.8814	a	a	a	a	ab	Pseudomonadota
RPrIn	40.426	45.3018	42.8766	41.887	40.1984	a	a	a	a	ab	Pseudomonadota
BCtrl	13.9153	18.188	19.9229	15.2349	21.147	a	a	a	a	a	Acidobacteriota
BPrIn	17.2059	18.2234	13.6649	15.778	16.4294	a	a	a	a	a	Acidobacteriota
RCtrl	17.9223	16.7549	18.5286	15.2003	17.3365	a	a	a	a	a	Acidobacteriota
RPrIn	16.2228	11.6694	15.5682	13.5236	15.9802	a	a	a	a	a	Acidobacteriota
BCtrl	9.52214	11.9605	12.1724	10.5239	11.788	a	a	a	a	ab	Chloroflexota
BPrIn	10.1593	11.7905	9.66631	17.1477	9.81867	a	a	a	a	b	Chloroflexota
RCtrl	8.84404	14.1225	10.6529	9.64821	11.884	a	a	a	a	ab	Chloroflexota
RPrIn	10.4546	11.5218	12.2362	10.7097	13.4423	a	a	a	a	a	Chloroflexota
BCtrl	8.14922	10.6919	9.65166	8.28349	11.1151	c	a	a	b	ab	Actinobacteriota
BPrIn	10.5441	11.4517	9.49273	11.2944	10.2358	b	a	a	b	b	Actinobacteriota
RCtrl	10.1149	12.3478	11.3397	10.6504	11.4853	b	a	a	b	ab	Actinobacteriota
RPrIn	14.123	12.1893	11.275	14.8043	12.3812	a	a	a	a	a	Actinobacteriota
BCtrl	6.42047	6.77714	6.19861	5.71744	4.79547	b	a	a	a	a	Bacteroidota
BPrIn	3.88068	4.20829	4.42239	3.77073	3.79838	c	b	ab	b	a	Bacteroidota
RCtrl	8.78214	7.21709	5.95632	4.81877	4.96532	a	a	a	ab	a	Bacteroidota
RPrIn	4.09021	4.7892	3.37181	3.7239	3.57391	c	b	b	b	a	Bacteroidota
BCtrl	5.95932	5.11108	5.4058	6.7862	5.62633	a	a	a	a	a	Gemmatimonadota
BPrIn	5.00263	4.53806	5.72997	4.33362	5.39802	ab	ab	a	b	a	Gemmatimonadota
RCtrl	4.65483	4.14735	5.66622	6.049	4.39932	ab	b	a	ab	b	Gemmatimonadota
RPrIn	3.29071	4.00991	3.81605	4.12644	4.11035	b	b	b	b	b	Gemmatimonadota
BCtrl	2.81529	3.29081	2.93251	2.77825	3.06894	a	a	a	a	a	Myxococcota
BPrIn	2.15825	2.08483	2.90936	2.56637	2.6912	ab	b	a	a	a	Myxococcota
RCtrl	2.52996	2.52188	3.34745	2.73136	3.15579	a	ab	a	a	a	Myxococcota
RPrIn	1.69496	2.78456	2.5163	2.69254	2.44606	b	ab	a	a	a	Myxococcota
BCtrl	1.90308	1.676	1.98978	2.64461	1.87766	b	b	bc	a	c	Nitrospirota
BPrIn	2.93709	2.32206	3.90885	3.11896	3.24079	a	ab	a	a	a	Nitrospirota
RCtrl	1.99088	1.72438	1.41376	2.85685	2.01176	b	b	c	a	c	Nitrospirota
RPrIn	2.38173	2.58991	3.05608	2.68864	2.48231	ab	a	ab	a	b	Nitrospirota
BCtrl	1.30027	1.4223	1.56085	2.10672	1.62023	a	a	a	a	a	Patescibacteria
BPrIn	0.974499	0.580519	1.25319	0.861327	1.38229	ab	b	a	b	a	Patescibacteria
RCtrl	0.99724	1.49431	1.24269	2.31968	1.29571	ab	a	a	a	a	Patescibacteria
RPrIn	0.81288	0.746653	1.15851	0.573039	1.2611	b	b	a	b	a	Patescibacteria
BCtrl	0.755204	1.35694	0.764964	0.801646	0.549081	ab	a	a	bc	b	Thermoproteota
BPrIn	1.02591	0.931089	1.00005	1.16665	1.45605	a	ab	a	ab	a	Thermoproteota
RCtrl	0.209755	0.306007	0.305886	0.293454	0.628105	b	b	a	c	b	Thermoproteota
RPrIn	0.810137	1.01097	1.12066	1.60972	1.31809	ab	a	a	a	ab	Thermoproteota
BCtrl	0.35335	0.284993	0.363583	0.311731	0.240248	c	c	c	b	c	Bacillota
BPrIn	0.442667	0.446524	0.561417	0.305432	0.567851	c	bc	b	b	bc	Bacillota
RCtrl	1.31362	0.678326	0.347428	0.340867	0.684393	b	b	c	b	b	Bacillota
RPrIn	3.5547	1.54963	0.790814	1.75728	1.02461	a	a	a	a	a	Bacillota
BCtrl	0.607231	0.872296	1.13868	0.661245	0.865087	a	a	a	a	a	Verrucomicrobiota
BPrIn	0.401358	0.182238	0.130101	0.236796	0.594613	a	b	b	a	a	Verrucomicrobiota
RCtrl	0.598366	0.584896	1.57867	1.08211	0.920337	a	ab	a	a	a	Verrucomicrobiota
RPrIn	0.502464	0.363194	0.495078	0.65942	0.534109	a	b	b	a	a	Verrucomicrobiota
BCtrl	0.593147	0.673119	0.754672	0.907836	1.05038	ab	a	a	a	a	Methylomirabilota
BPrIn	0.679387	0.432809	0.705115	0.514724	0.702216	a	b	a	b	ab	Methylomirabilota
RCtrl	0.522586	0.424396	0.883757	0.671721	0.821312	ab	b	a	ab	a	Methylomirabilota
RPrIn	0.44514	0.504688	0.495147	0.403359	0.336065	b	ab	a	b	b	Methylomirabilota
Note: Statistical differences between groups were determined according to post hoc test (Duncan's multiple range test) with analysis of variance (ANOVA). The statistical significance was indicated by letters, a, b, and c (p < 0.05)
